# Supplementary material for: Glutamine Is Required for M1-like Polarization of Macrophages in Response to Mycobacterium tuberculosis Infection
Source: mBio. 2022 Jun 28;13(4):e01274-22. doi: 10.1128/mbio.01274-22 (PMC9426538; doi:10.1128/mbio.01274-22)
Supplement: TABLE S1 [file mbio.01274-22-s0009.xlsx]

## Sheet: U13C glucose and U13C glutamine
Supplementary Table 1: Relative distribution of 13C isotopes from U13C glutamine or U13C glucose into lactate, TCA cycle intermediates and derivatives, as detemined by GS-TOF/MS
U13C glutamine			Lactate_219					Glumatate_348	M1	M2	M3	M4	M5	Sum	Succinate_247	M1	M2	M3	M4	Sum Mn		Furmarate_245	M1	M2	M3	M4	Sum Mn		Malate_335	M1	M2	M3	M4	Sum		Citrate_273	M1	M2	M4	M5	Sum		Itconate_259	M1	M2	M3	M4	Sum Mn
BSTFA derivivatization	Control 1								7.34947	2.40439	13.6405	0.591431	24.4329	177.61		3.9092	4.50846		7.09971	41.325			1.82441	5.09459	0.866809	8.55028	48.8151			5.89591	13.2858	1.40044	13.0676	88.9392			6.84668	4.47815	13.468	4.69779	79.6961			7.7015	6.27987	3.74445	18.1433	104.068
	Control 2								12.0442	3.5128	12.5744	0.684804	27.2056	195.56		3.85722	3.31849		9.15741	47.1238			3.31174	4.80907	1.04863	8.39466	49.6544			6.25084	12.9093	1.1409	12.7204	86.3736			6.40953	4.79205	13.7799	6.86815	91.6742			7.32311	7.27077	4.66486	16.5942	102.236
	Control 3								7.13896	3.16049	12.4939	1.12629	27.1838	191.365		3.2203	4.2517		7.19353	40.4978			3.26396	4.27485	0.638565	8.9934	49.703			6.40039	8.83	2.04461	13.394	83.7701			2.96027	2.00544	7.90628	2.20979	41.739			7.97045	5.98459	4.44569	17.2676	102.347
	Control 4								8.36777	3.69658	11.432	1.71199	31.5001	214.406		4.53162	4.7212		8.9225	49.664			2.3254	4.85993	0.741381	9.07102	50.5535			6.48314	10.9201	0.998698	14.0216	87.4057			7.60449	4.1788	14.5553	8.48512	102.054			7.82602	7.32202	3.33649	17.1988	101.275
	Infection 1								2.53712	1.28796	14.0904	2.29442	50.1479	307.302		1.5649	5.55266		18.7896	87.8286			-0.19082	3.78109	1.35062	14.8852	70.9641			3.10045	12.4309	1.18596	25.7464	134.506			3.16742	2.55699	19.9598	23.8932	187.627			3.50414	4.97136	5.19981	25.8338	132.381
	Infection 2								3.99277	0.846115	14.4466	1.89885	50.1944	307.592		1.85449	6.15372		20.4571	95.9902			0.571383	4.61046	1.6983	17.4208	84.5704			3.59867	9.5947	1.91694	27.1019	136.947			3.81286	3.57415	20.9631	19.8618	173.159				6.81502	5.18181	27.0643	137.433
	Infection 3								4.46152	0.318933	14.4986	2.00719	47.4324	293.786		2.56596	6.08487		18.2617	87.7825			0.627495	4.81243	1.06489	17.264	82.503			3.50392	10.0486	2.35437	24.1289	127.18			4.51637	3.58182	21.3662	14.3371	147.464			3.19485	5.58693	4.92408	26.4896	135.099
	Infection 4								4.72194	2.12675	14.4769	1.28062	50.6753	310.905		3.28172	5.33551		14.7155	72.8147			0.278369	4.01872	1.59677	17.6126	83.5565			3.32757	10.4596	2.42719	24.5485	129.722			2.85985	2.96626	18.7667	15.3992	142.089			3.60065	5.13436	4.65019	27.0118	135.867
	Mean (Control)								8.72511	3.19356	12.5352	1.02863	27.5806	194.735		3.87958	4.19996		8.09329	44.6527			2.68138	4.75961	0.823847	8.75234	49.6815			6.25757	11.4863	1.39616	13.3009	86.6222			5.95524	3.86361	12.4274	5.56521	78.7907			7.70527	6.71431	4.04787	17.301	102.481
	Mean (Infection)								3.92834	1.14494	14.3781	1.87027	49.6125	304.896		2.31677	5.78169		18.056	86.104			0.321607	4.30567	1.42764	16.7956	80.3985			3.38265	10.6335	1.97111	25.3814	132.089			3.58913	3.1698	20.264	18.3728	162.585			3.43321	5.62692	4.98897	26.5999	135.195
	Fold change (Infection vs Control								0.450233	0.358514	1.14702	1.81822	1.79882	1.5657		0.597169	1.37661		2.23098	1.92831			0.119941	0.904627	1.7329	1.91899	1.61828			0.540569	0.925751	1.41181	1.90825	1.52488			0.602684	0.820426	1.63059	3.30137	2.0635			0.445566	0.838048	1.23249	1.53748	1.31922	1.44778
	P value of 2 tailed students t test								0.00823644	0.00514147	0.0071599	0.0449698	1.03497e-05	1.28958e-05		0.0156874	0.00512736		0.00028857	0.000235608			0.00120008	0.178747	0.0110281	1.88638e-05	7.21751e-05			2.71783e-06	0.504438	0.168429	2.93734e-06	1.6643e-06			0.0733945	0.346676	0.00298551	0.00255571	0.00263355			3.53763e-06	0.090203	0.0304057	6.26658e-07	1.65357e-07
			Lactate_261	M1	M2	M3	Sum	Glutamate_432	M1	M2	M3	M4	M5	Sum	Succinate_289	M1	M2	M3	M4	Sum		Furmarate_287	M1	M2	M3	M4	Sum		Malate_419	M1	M2	M3	M4	Sum		Citrate_591	M1	M2	M3	M4	Sum		Itaconate_301	M1	M2	M3	M4	Sum
U13C glucose	Control 1			3.20583	3.97098	29.9815	101.092		7.32358	18.2925	2.84224	2.10211	0.209899	61.8933		6.60245	9.77601	1.92549		31.931			6.09847	10.0197	2.51545		33.6842			8.73769	11.656	2.99928	0.477431	42.9573			8.42573	22.7456	4.76172	3.18799	80.9541			23.4134	5.48796	3.91718	0.584021	47.7156
MTBSTFA derivivatization	Control 2			3.45038	3.49176	22.8888	79.1004		9.02137	18.4518	4.1082	1.96662	0.256626	67.3992		7.25265	9.90359	1.76435		32.3529			8.18934	10.5656	2.70816		37.4451			9.15147	12.4693	3.5877	0.495573	46.8355			10.1131	22.1927	4.83191	2.32679	78.3013			24.9437	8.70449	4.5081	1.0605	58.9588
	Control 3			1.9445	3.70557	28.8692	95.9632		8.76673	18.8236	3.39701	1.80893	0.427999	65.9807		8.34987	9.62967	2.06654		33.8088			9.18982	11.0376	2.57625		38.9938			9.36317	11.8775	3.62973	0.480408	45.929			9.9841	22.1031	4.09597	2.55507	76.6986			26.928	7.26052	5.00354	1.54748	60.0197
	Control 4			1.19593	4.81031	26.0909	89.0893		8.67477	18.3652	3.42415	2.00885	0.115728	64.2917		7.74525	9.32518	1.68584		31.4531			8.62208	10.5353	3.01462		38.7364			9.83183	12.0938	3.43662	0.514005	46.3853			8.91511	23.1162	3.69416	2.31864	75.5045			25.7219	7.85518	4.45294	1.65418	56.8022
	Infection 1			3.42162	3.65559	37.434	123.035		3.23577	4.5323	0.112691	0.291983	0.148877	14.5508		1.83331	3.29282	0.109627		8.74783			1.03866	3.34416	0		7.72697			0.596396	4.22857	0.851894	0.058375	11.8427			2.9021	8.1746	1.39913	0.221838	24.336			18.0292		1.39405	0.0774187	20.953
	Infection 2			6.89055	2.73147	40.2262	133.032		3.02874	6.24436	0.762584	0.273252	0.0893239	19.3448		2.12315	5.15385	0.387358		13.5929			0.307109	5.57734	0		11.4618			2.14212	6.11625	1.00496	0.0338507	17.5249			2.42143	12.7718	1.9486	0.304812	35.0302			27.8029	2.12761	0.155445	0.118289	32.5762
	Infection 3			3.84999	3.01671	37.8908	123.556		2.43307	5.53212	0.680488	0.349217		16.9356		1.5909	4.36734	0.231296		11.0195			1.45994	3.55997	1.48912		13.0473			1.08042	4.62526	0.821445	0.326046	14.0995			0.43653	12.9436	1.8133		31.7637			20.7142		1.46767	0.146639	23.8135
	Mean (Control)			2.44916	3.99465	26.9576	91.3113		8.44661	18.4833	3.4429	1.97163	0.252563	64.8912		7.48756	9.65861	1.86056		32.3864			8.02493	10.5395	2.70362		37.2149			9.27104	12.0241	3.41333	0.491854	45.5268			9.3595	22.5394	4.34594	2.59712	77.8646			25.2518	7.32704	4.47044	1.21155	55.874
	Mean (Infection)			4.72072	3.13459	38.517	126.541		2.89919	5.43626	0.518587	0.304817	0.119101	16.9437		1.84912	4.27133	0.24276		11.1201			0.935234	4.16049	0.496375		10.7453			1.27298	4.99002	0.892765	0.139424	14.489			1.92002	11.2967	1.72034	0.263325	30.3766			22.1821	2.12761	1.00572	0.114116	25.7809
	Fold change (Infection vs Control			1.92749	0.784696	1.4288	1.38582		0.343238	0.294118	0.150625	0.154602	0.471568	0.26111		0.246959	0.442231	0.130477		0.343356			0.116541	0.39475	0.183596		0.288738			0.137307	0.415	0.261552	0.283466	0.318253			0.205141	0.501197	0.395851	0.101391	0.390121			0.878438	0.290378	0.224972	0.0941902	0.461411
	P value of 2 tailed students t test			0.0959972	0.0907876	0.00222439	0.00243479		9.79747e-05	8.02206e-07	0.000407637	3.39524e-06	0.252074	1.46302e-06		6.19822e-05	9.29003e-05	4.1627e-05		1.65673e-05			0.000395874	0.000178753	0.00387796		3.98511e-05			1.24666e-05	4.05427e-05	3.07681e-05	0.00660565	9.81478e-06			0.00023757	0.000389876	0.000680748	0.00162068	1.80682e-05			0.289204	#DIV/0!	0.000545753	0.0130745	0.00104167
[truncated: 11 more columns]

## Sheet: 15N glutamine
Supplementary Table 1 (continued): Relative distribution of 15N isotopes from U15N glutamine into amino acids and intermediates of nucleotide metabolism, as detemined by GS-TOF/MS
			Glutamate_432	M1	Aspartate_418	M1	Glycine_246	M1	Glutamine_431	M1	M2	Sum	Uric acid_567	M1	M2	M3	M4	Sum	Hypoxanthine_307	M1	M2	M3	Sum	Adenine_306	M1	M2	Sum	Uracil_283	M1	M2	Sum	Alanine_260	M1	5-oxopro_300	M1	Valine_288	M1	Isoleucine_302	M1
15N glutamine	Control 1			15.2333		14.0182		0.385799		4.1225	42.8702	89.8628		3.40861	3.58523	0.387255	0.527891	13.8524		1.0232	2.56303	1.02589	9.22693		8.77794	6.30942	21.3968		17.5831	1.87957	21.3422		2.80648		36.7373		0.267842		0.425931
MTBSTFA derivivatization	Control 2			14.6665		14.0478		0.422855		4.07442	44.4815	93.0374		3.35256	2.82597	0.387867	0.435791	11.9113		1.58169	1.95769	1.08793	8.76086		9.91154	3.9478	17.8071		16.7538	3.85531	24.4644		6.47701		35.7811		0.0542914		0.143848
	Control 3			16.2776		16.4602		2.24137		4.46355	44.2763	93.0162		3.66278	2.74743	0.900761	0.300738	13.0629		1.71226	2.59583	1.20297	10.5128		8.31093	6.05362	20.4182		18.6931	2.70874	24.1106		3.01949		36.1347		0.10724		0.900984
	Control 4			15.0195		14.1769		1.64585		3.22582	45.5695	94.3649		3.90726	2.99032	0.119691	0.37687	11.7544		1.09916	2.45604	1.10723	9.33292		8.84913	7.99081	24.8308		16.2083	2.10274	20.4138		2.37599		35.5916		0.694512		0.278319
	Infection 1			25.7744		23.7173		0.26553		2.9293	44.8602	92.6497		9.57248	6.63036	1.17711	0.599461	28.7624		5.45604	5.29289	1.09562	19.3287		11.6543	9.9908	31.6359		28.8723	5.63618	40.1446		8.43611		39.5201		2.88587		0.525666
	Infection 2			26.9759		26.405		1.62933		4.04965	47.0719	98.1934		7.73241	8.23069	1.14437	0.150109	28.2274		6.13907	6.06514	1.09711	21.5607		12.2706	8.56964	29.4098		29.8557	8.42815	46.712		7.31916		41.3666		2.19906		2.60581
	Infection 3			26.9913		26.96		1.00498		4.65916	45.5233	95.7058		9.70173	6.76665	1.55164	0.452793	29.7011		7.72385	6.11687	1.56759	24.6604		15.736	10.1148	35.9656		33.362	6.666	46.694		8.12558		40.4541		3.30489		1.30863
	Infection 4			26.2906		25.2709		0.146135		4.13861	44.6131	93.3648		8.78124	7.42815	0.803883	0.414019	27.7053		5.89545	6.72049	1.36155	23.4211		11.7449	8.21839	28.1817		34.4414	7.22925	48.8999		6.12496		40.1283		2.14428		1.68995
	Mean (Control)			15.2992		14.6758		1.17397		3.97157	44.2994	92.5703		3.5828	3.03724	0.448894	0.410323	12.6452		1.35408	2.39315	1.10601	9.45839		8.96239	6.07541	21.1132		17.3096	2.63659	22.5828		3.66974		36.0612		0.280971		0.43727
	Mean (Infection)			26.508		25.5883		0.761495		3.94418	45.5171	94.9784		8.94696	7.26396	1.16925	0.404095	28.599		6.3036	6.04885	1.28047	22.2427		12.8514	9.2234	31.2982		31.6328	6.98989	45.6126		7.50145		40.3673		2.63352		1.53251
	Fold change (Infection vs Control			1.73264		1.74357		0.648649		0.993102	1.02749	1.02601		2.4972	2.39164	2.60474	0.984824	2.26164		4.65528	2.52757	1.15774	2.35164		1.43393	1.51815	1.4824		1.82748	2.65111	2.0198		2.04414		1.11941		9.37293		3.50473
	P value of 2 tailed students t test			2.92141e-07		2.33188e-05		0.500999		0.953355	0.170855	0.177714		2.73631e-05	5.03666e-05	0.0181312	0.95471	3.13714e-07		7.93328e-05	3.11097e-05	0.196382	4.43119e-05		0.00915732	0.0168791	0.00394841		6.1677e-05	0.00100292	3.85465e-05		0.0119492		8.46082e-05		0.000300528		0.0556746
